# Supplementary material for: Genome-wide analysis and molecular dissection of the SPL gene family in Fraxinus mandshurica
Source: BMC Plant Biol. 2022 Sep 21;22:451. doi: 10.1186/s12870-022-03838-9 (PMC9490987; doi:10.1186/s12870-022-03838-9)
Supplement: Supplementary file 2 — Additional file 2. [file 12870_2022_3838_MOESM2_ESM.xlsx]

## Sheet: Sheet1
Table S2 MiR156 and miR172 precursor sequences.
Name	Sequence
ath-MIR156a	CAAGAGAAACGCAAAGAAACUGACAGAAGAGAGUGAGCACACAAAGGCAAUUUGCAUAUCAUUGCACUUGCUUCUCUUGCGUGCUCACUGCUCUUUCUGUCAGAUUCCGGUGCUGAUCUCUUU
ath-MIR156b	GCUAGAAGAGGGAGAGAUGGUGAUUGAGGAAUGCAACAGAGAAAACUGACAGAAGAGAGUGAGCACAUGCAGGCACUGUUAUGUGUCUAUAACUUUGCGUGUGCGUGCUCACCUCUCUUUCUGUCAGUUGCCUAUCUCUGCCUGCUUGACCUCUCUCUCUCUCUCUCUCUCUCAAAUUUGGCU
ath-MIR156c	CGCAUAGAAACUGACAGAAGAGAGUGAGCACACAAAGGCACUUUGCAUGUUCGAUGCAUUUGCUUCUCUUGCGUGCUCACUGCUCUAUCUGUCAGAUUCCGGCU
ath-MIR156d	GAUGGGGGAAAAGAAGUUGACAGAAGAGAGUGAGCACACAAAGGGGAAGUUGUAUAAAAGUUUUGUAUAUGGUUGCUUUUGCGUGCUCACUCUCUUUUUGUCAUAACUUCUCCUUCAU
ath-MIR156e	AGGAGGUGACAGAAGAGAGUGAGCACACAUGGUGGUUUCUUGCAUGCUUUUUUGAUUAGGGUUUCAUGCUUGAAGCUAUGUGUGCUUACUCUCUCUCUGUCACCCCU
ath-MIR156f	GAGUGGUGAGGAAUUGAUGGUGACAGAAGAGAGUGAGCACACAUGGUGGCUUUCUUGCAUAUUUGAAGGUUCCAUGCUUGAAGCUAUGUGUGCUCACUCUCUAUCCGUCACCCCCUUCUCUCCCUCUCCCUC
ptc-MIR156a	AAAGAAAGACUGACAGAAGAGAGUGAGCACACACGAAAGUAUAUGGUAUGAAGGCAUUCCAUUGCAGGGUGUGUGCUCACAUCUCUUCUGUCAGCUUCCAC
ptc-MIR156b	GUAAGGGAGGUGACAGAAGAGAGUGAGCACACAGGGUACUUUCUUGCAUGACAUCCAUGCUUGAAACUUUGCGUGCUCACUCUCUAUCUGUCACCCCACCA
ptc-MIR156c	CAUUAGAAACUGACAGAAGAGAGUGAGCACACAGAGGCAUAUUUGUAUAAAUCUAUACCAUUGCUUUUGCGUGCUCACUUCUCAUUCUGUCAGCUUCCAG
ptc-MIR156d	GUAAGUGAGUUGACAGAAGAGAGUGAGCACACAGGGUACUUUCUUGCAUGACGUUCAUGCUUGAAGCUUUGCGUGCCCACCCUCUAUCUGUCACCCCAUCA
ptc-MIR156e	CAUUAGAAAUUGACAGAAGAGAGUGAGCACACAGAGGCAUAUUUGUAUAAAAUUAUACCAUUGCUUUUGCGUGCUCAUUUCUCUUUCUGUCACUUCCAGA
ptc-MIR156f	AGAGAAAGACUGACAGAAGAGAGUGAGCACACACGAAAGCUAAUUGUAUGAAAGCAUACCAUUGCAGGGUGUGUGCUCACUUCUCUUCUGUCAGCUUACAU
ptc-MIR156g	GGUGAUGUUGUUGACAGAAGAUAGAGAGCACAGAUGAUGAAAUGCAUGGAGCUUAAUUGCAUCUCACUCCUUUGUGCUCUCUAGUCUUCUGUCAUCACCUUCA
ptc-MIR156h	GGUGAUGCUGUUGACAGAAGAUAGAGAGCACUGACGAUGAAAUGCAUGGAGCUUAAUUGCAUCUCACUCCUUUGUGCUCUCUAGUCUUCUGUCAUCACCUUCA
ptc-MIR156i	UGUGAUGUUGUUGACAGAAGAUAGAGAGCACAGAUGAUGUUUUGCAGUAGACUCUGGAUCUCACUCCUUUGUGCUCUCUAUGCUUCUGCCAUCACCUUC
ptc-MIR156j	GGUGAUGUUGUUGACAGAAGAUAGAGAGCACAGAUGAUGAUAUGCAAUGGACUCUGCAUCCCACUCCUUUGUGCUCUCUAUGCUUCUGUCAUCACUUUCA
ptc-MIR156k	UUAUGCAUGCUGACAGAAGAGAGGGAGCACAACCCUGUAAUAGCUAAAGAGAGUCUUUGCUUUUGUUGGACUGUGCUUUCUCUUCUUCUGUCACCAACCAA
Fm-MIR156a	UUUAUCAGGAGGACACGAUCGAUAGAGUACUGACAGAAGAGAGUGAGCACACGCAGACAAUUGUAUAAAAAAGUAUACCUUUGUGGAUGCGCGUGCUCACUACUCUUACUGUCAGCUCACUUCUCGAUUUUCCCUUUCUGGUUUAAUAUUAUAGCAUUU
Fm-MIR156b-c	UGUAUAGCUAUUUGCUUUUACAUGAUAUUCUGAGUACAAUGAAAACUGACAGAAGAGAGUGAGCACACAGAGGCAAAUUGUAUAGGUCUAUACCAUUUCUUCUGCGUGCUCACUACUCUUUCUGUCAGAUUCUGGUGCCGGAAUUAUCAUUCUCCGGCAUAUCUGCCGGUUUCCCAACACAUC
Fm-MIR156d-e	GUAAGGGAGGUGACAGAAGAGAGUGAGCACACAUGGUGUUUUCUUGCAUCAUAUCUCCAUGCUCGAAGCUAUGGGUGCUCACUCUCUCUCUGUCACCCCACCU
Fm-MIR156f	UAUUUGGAUGGGUAAGGGAGGUGACAGAAGAGAGUGAGCACACAUGGUGUUUUCUUGCAUCAUAUCUCCAUGCUCGAAGCUAUGGGUGCUCACUCUCUCUCUGUCACCCCACCUCUCUCUCUCUCUCUCUCUAC
ath-MIR172a	UGCUGUGGCAUCAUCAAGAUUCACAUCUGUUGAUGGACGGUGGUGAUUCACUCUCCACAAAGUUCUCUAUGAAAAUGAGAAUCUUGAUGAUGCUGCAUCGGC
ath-MIR172b	AGGCGCAGCACCAUUAAGAUUCACAUGGAAAUUGAUAAAUACCCUAAAUUAGGGUUUUGAUAUGUAUAUGAGAAUCUUGAUGAUGCUGCAUCAAC
ath-MIR172c	AGCUACUGUUCGCUGUUGGAGCAUCAUCAAGAUUCACAAAUCAUCAAGUAUUCGUGUAAAUAAACCCAUUUAUGAUUAGAUUUUUGAUGUAUGUAUGAGAAUCUUGAUGAUGCUGCAGCUGCAAUCAGUGGCU
ath-MIR172d	AGUCAUUGUUUGCUAUUGCAACAUCUUCAAGAUUCAGAAAUCAGAUUCUCUUAUGGGUUUUCUUUUGAGCCUUUAUUUUUUGGUUUGAGAAUCUUGAUGAUGCUGCAGCGGCAAUUAAAUGGCU
ath-MIR172e	GUAGUCGCAGAUGCAGCACCAUUAAGAUUCACAAGAGAUGUGGUUCCCUUUGCUUUCGCCUCUCGAUCCGCAGAAAAGGGUUCCUUAUCGAGUGGGAAUCUUGAUGAUGCUGCAUCAGCAAAUAC
ptc-MIR172a	UUGUUUGCAGGUGCAGCAUCAUCAAGAUUCACAUUCAAAUAGAUGUACCGAAGCUAUACAGCUAUGUAGCUAGCUAGCAAUGUAUAAUCAUUGUAGGUGAGAAUCUUGAUGAUGCUGCAUCAGCCAUAA
ptc-MIR172b	UUGUUUGCGGGUGGAGCAUCAUCAAGAUUCACAUGCAAAUGCACGGCCGGUGAUGUUAAGAGUUAAAUCUUUCUUUGUUUCUGUUCAUCUGCCAAAGUUCUUUGGAAGUGAGAAUCUUGAUGAUGCUGCAUCGGCAAUAA
ptc-MIR172c	UUGUUUGCAGGUGCAGCAUCAUCAAGAUUCACAUUCAAACAGAUGUACGGCAGCUAGCUAGCUAGAUAGAUAGACAGCAAUGUAUUUCUUUGAAGGUGAGAAUCUUGAUGAUGCUGCAUCAGCCAUAA
ptc-MIR172d	GCAUUGGCGGAUGCGGCAUCAUCAAGAUUCACAAGCUUUAAGGCUUGAGUGAGAGGGGUGGCAUACGGUCACCUCCUUUAGCAAGCUUUAAGGCUUGAGUGAGAGGGGUGGCAUACGGUCACCUCCUUUAGUCCAAAGGGUCCUUUUUUAUGGGAAUCUUGAUGAUGCUGCAUCGGCAAAUA
ptc-MIR172e	AUAUUGGCCGAUGCGGCAGCAUCAAGAUUCACAAACUUUAAGGCUUGAGUUGGGGUGGUACACGGUCACCUCCUUUACUCGAAAGGUUCCUUAAUUUCUGAUGGGAAUCUUGAUGAUGCUGCAUCGGCAAAUA
ptc-MIR172f	UUGUUUGCGGGUGCUGCAUCACCAAGAUUCACAUGCAAAUGCAUGGCCGAUGAUAUAUGUUAGAAAUUUUUUUUAUAUAAAAAAGAUAUCUUUCUUUCUUUCUGAUCAUCUGCCAAAGUUCUUUGGAAGUGAGAAUCUUGAUGAUGCUGCAUCGGCAAUAA
ptc-MIR172g	CUGUUUGCCUAUGGAGCAUCAUCAAGAUUCACAAGCUUUAUUAGGGCUAGUGUGUGGUGAUGAUGGUGGCUUUUGGUGGUCCCUUUUUUUCAAUCCAAUAGCCCUUUGAAUUGGGAAUCUUGAUGAUGCUGCAGCGGCAAUAA
ptc-MIR172h	CUGUUUGCCGAUGGAGCACCAUCAAGAUUCACAAACUUUAUUAGGGCUAAUAAGUGGUGAUGAUGGUGGCUUUUGGUGGUCCCUUCGUUUCAACCCAAUAGCCAUUUGAAUUGGGAAUCUUGAUGAUGCUGCAGCGGCAAUAA
ptc-MIR172i	AUGUGGUGAAGGCAGCAAGUCGCGGGUUGUUGUUGGCGAAAUGGUUCUGUUGGUUGAAUGGAAGAGUAGCUGAAGGAACAGUUUUGGUCGAAGAAGAGAAUCCUGAUGAUGCUGCAACACAGAGC
Fm-MIR172a	AGCUUCUAUAUAUUAUCUCUCUCUCUACCUUUCUUUCUCUGGGUGUUUGGUUUUUUGCUUUUUUGGGCCAAAACCCUGGUGAUGAGAAUCUUGAUGAUGCUGCAUCGGC
Fm-MIR172b	UGUCAACAGUCGUUGUUUGCUGGUGUAGCACCAUCAAGAUUCACAUGCAAAGGCAAGGUGGUCAGUUCAUCGCGUUUUCGCACUGCCAUAGCUUUUUGGUAGUGAGAAUCUUGAUGAUGCUGCAUUGGCAAUAA
