# Supplementary material for: Genome-wide analysis and molecular dissection of the SPL gene family in Fraxinus mandshurica
Source: BMC Plant Biol. 2022 Sep 21;22:451. doi: 10.1186/s12870-022-03838-9 (PMC9490987; doi:10.1186/s12870-022-03838-9)
Supplement: Supplementary file 4 — Additional file 4. [file 12870_2022_3838_MOESM4_ESM.xlsx]

## Sheet: Sheet1
Table S3 Sequences used in the phylogenetic tree.
Name	Sequence
AtSPL8	MLDYEWDNPSSIVLSGDERNPDSDPTRSSFSFFDPISHYNNDHRHITISPPLLSSFSNQQQQHHLTLYGQTNSNNQFLHHHHHHHSLYGSTTTTTPYGASDPIYHPHSSAPPASLFSYDQTGPGSGSGSSYNFLIPKTEVDFTSNRIGLNLGGRTYFSAADDDFVSRLYRRSRPGESGMANSLSTPRCQAEGCNADLSHAKHYHRRHKVCEFHSKASTVVAAGLSQRFCQQCSRFHLLSEFDNGKRSCRKRLADHNRRRRKCHQSASATQDTGTGKTTPKSPNDSGVKASSSPSSNAPPTISLECFRQRQFQTTASSSTSASSSSNSMFFSSG
AtSPL14	MDEVGAQVAAPMFIHQSLGRKRDLYYPMSNRLVQSQPQRRDEWNSKMWDWDSRRFEAKPVDVEVQEFDLTLRNRSGEERGLDLNLGSGLTAVEETTTTTQNVRPNKKVRSGSPGGNYPMCQVDNCTEDLSHAKDYHRRHKVCEVHSKATKALVGKQMQRFCQQCSRFHLLSEFDEGKRSCRRRLAGHNRRRRKTTQPEEVASGVVVPGNHDTTNNTANANMDLMALLTALACAQGKNAVKPPVGSPAVPDREQLLQILNKINALPLPMDLVSKLNNIGSLARKNMDHPTVNPQNDMNGASPSTMDLLAVLSTTLGSSSPDALAILSQGGFGNKDSEKTKLSSYENGVTTNLEKRTFGFSSVGGERSSSSNQSPSQDSDSRGQDTRSSLSLQLFTSSPED…
AtSPL11	MDCNMVSSSQWDWEHLIMSNPSRTEDDSKQLPTEWEIEKGEGIESIVPHFSGLERVSSGSATSFWHTAVSKSSQSTSINSSSPEAKRCKLASESSPGDSCSNIDFVQVKAPTALEVSVASAESDLCLKLGKRTYSEEYWGRNNNEISAVSMKLLTPSVVAGKSKLCGQSMPVPRCQIDGCELDLSSAKGYHRKHKVCEKHSKCPKVSVSGLERRFCQQCSRFHAVSEFDEKKRSCRKRLSHHNARRRKPQGVFSMNPERVYDRRQHTNMLWNGVSLNARSEEMYEWGNNTYDTKPRQTEKSFTLSFQRGNGSEDQLVASSSRMFSTSQTSGGFPAGKSKFQLHGEDVGEYSGVLHESQDIHRALSLLSTSSDPLAQPHVQPFSLLCSYDVVPK
AtSPL10	MDCNMVSSFPWDWENLIMSNQSKTENEKKQQSTEWEFEKGEGIESIVPDFLGFEKVSSGSATSFWHTAVSKSSQSTSINSSSPEDKRCNLASQSSPGDSSSNIDFLQVKPSTALEVPIASAESDLCLKLGKRTYSEEFWGRNNNDLSAVSMNLLTPSVVARKKTKSCGQSMQVPRCQIDGCELDLSSSKDYHRKHRVCETHSKCPKVVVSGLERRFCQQCSRFHAVSEFDEKKRSCRKRLSHHNARRRKPQGVFPLNSERVFDRRQHTSMLWNGLSLNTRSEEKYTWGTTYETKPTQMESGFTLSFQRGNGSEDQLFTGSTLSFSAFQTSGGFSAGKSNIQLPDKGVGECSGGLHESHDFYSALSLLSTTSDSQGIKHTPVAEPPPIFGTFPSHFI
AtSPL4	MEGKRSQGQGYMKKKSYLVEEDMETDTDEEEEVGRDRVRGSRGSINRGGSLRLCQVDRCTADMKEAKLYHRRHKVCEVHAKASSVFLSGLNQRFCQQCSRFHDLQEFDEAKRSCRRRLAGHNERRRKSSGESTYGEGSGRRGINGQVVMQNQERSRVEMTLPMPNSSFKRPQIR
AtSPL6	MDSWSYGRSVFMSNETLLPCDTFAKNRRFEQRLSNNDDVLISDMAGNSNGFSAVSITKVVPEEEDEENISSSSKFSSQELNRIDFKLRSFLDLGNDDDDTSSRGFALPSKKSRASNLCSQNPLCQVYGCSKDLSSSKDYHKRHRVCEAHSKTSVVIVNGLEQRFCQQCSRFHFLSEFDDGKRSCRRRLAGHNERRRKPAFYFLPGKRHKLLRTSQDVVGNKFLENSSLVLPESFPGSLLYRVIDEDDHRTSRLVSFKDEPTCSMFPTNEQNSSRTYESKPAIYSTEVSSIWDLHETAASRSTRALSLLSAQSQQHLSKFPNTTFSITQPNQNLNHSSSTDYHQMEQPLWIDPGKTNSAGSSSCKGKGTSTVDLLQLSSHLQRIEQQRNYTGDVKQEYNE…
AtSPL3	MSMRRSKAEGKRSLRELSEEEEEEEETEDEDTFEEEEALEKKQKGKATSSSGVCQVESCTADMSKAKQYHKRHKVCQFHAKAPHVRISGLHQRFCQQCSRFHALSEFDEAKRSCRRRLAGHNERRRKSTTD
AtSPL9	MEMGSNSGPGHGPGQAESGGSSTESSSFSGGLMFGQKIYFEDGGGGSGSSSSGGRSNRRVRGGGSGQSGQIPRCQVEGCGMDLTNAKGYYSRHRVCGVHSKTPKVTVAGIEQRFCQQCSRFHQLPEFDLEKRSCRRRLAGHNERRRKPQPASLSVLASRYGRIAPSLYENGDAGMNGSFLGNQEIGWPSSRTLDTRVMRRPVSSPSWQINPMNVFSQGSVGGGGTSFSSPEIMDTKLESYKGIGDSNCALSLLSNPHQPHDNNNNNNNNNNNNNNTWRASSGFGPMTVTMAQPPPAPSQHQYLNPPWVFKDNDNDMSPVLNLGRYTEPDNCQISSGTAMGEFELSDHHHQSRRQYMEDENTRAYDSSSHHTNWSL
AtSPL1	MEARIDEGGEAQQFYGSVGKRSVEWDLNDWKWDGDLFLATQTTRGRQFFPLGNSSNSSSSCSDEGNDKKRRAVAIQGDTNGALTLNLNGESDGLFPAKKTKSGAVCQVENCEADLSKVKDYHRRHKVCEMHSKATSATVGGILQRFCQQCSRFHLLQEFDEGKRSCRRRLAGHNKRRRKTNPEPGANGNPSDDHSSNYLLITLLKILSNMHNHTGDQDLMSHLLKSLVSHAGEQLGKNLVELLLQGGGSQGSLNIGNSALLGIEQAPQEELKQFSARQDGTATENRSEKQVKMNDFDLNDIYIDSDDTDVERSPPPTNPATSSLDYPSWIHQSSPPQTSRNSDSASDQSPSSSSEDAQMRTGRIVFKLFGKEPNEFPIVLRGQILDWLSHSPTDMESYI…
AtSPL5	MEGQRTQRRGYLKDKATVSNLVEEEMENGMDGEEEDGGDEDKRKKVMERVRGPSTDRVPSRLCQVDRCTVNLTEAKQYYRRHRVCEVHAKASAATVAGVRQRFCQQCSRFHELPEFDEAKRSCRRRLAGHNERRRKISGDSFGEGSGRRGFSGQLIQTQERNRVDRKLPMTNSSFKRPQIR
AtSPL15	MELLMCSGQAESGGSSSTESSSLSGGLRFGQKIYFEDGSGSRSKNRVNTVRKSSTTARCQVEGCRMDLSNVKAYYSRHKVCCIHSKSSKVIVSGLHQRFCQQCSRFHQLSEFDLEKRSCRRRLACHNERRRKPQPTTALFTSHYSRIAPSLYGNPNAAMIKSVLGDPTAWSTARSVMQRPGPWQINPVRETHPHMNVLSHGSSSFTTCPEMINNNSTDSSCALSLLSNSYPIHQQQLQTPTNTWRPSSGFDSMISFSDKVTMAQPPPISTHQPPISTHQQYLSQTWEVIAGEKSNSHYMSPVSQISEPADFQISNGTTMGGFELYLHQQVLKQYMEPENTRAYDSSPQHFNWSL
AtSPL12	MEARIEGEVEGHSLEYGFSGKRSVEWDLNDWKWNGDLFVATQLNHGSSNSSSTCSDEGNVEIMERRRIEMEKKKKRRAVTVVAMEEDNLKDDDAHRLTLNLGGNNIEGNGVKKTKLGGGIPSRAICCQVDNCGADLSKVKDYHRRHKVCEIHSKATTALVGGIMQRFCQQCSRFHVLEEFDEGKRSCRRRLAGHNKRRRKANPDTIGNGTSMSDDQTSNYMLITLLKILSNIHSNQSDQTGDQDLLSHLLKSLVSQAGEHIGRNLVGLLQGGGGLQASQNIGNLSALLSLEQAPREDIKHHSVSETPWQEVYANSAQERVAPDRSEKQVKVNDFDLNDIYIDSDDTTDIERSSPPPTNPATSSLDYHQDSRQSSPPQTSRRNSDSASDQSPSSSSGDAQ…
AtSPL7	MSSLSQSPPPPEMDIQPPALVNDDPSTYSSALWDWGDLLDFAADERLLVDQIHFPPVLSPPLPPLIPTQTPAESELDPSPEESGSGSDRVRKRDPRLICSNFIEGMLPCSCPELDQKLEDAELPKKKRVRGGSGVARCQVPDCEADISELKGYHKRHRVCLRCATASFVVLDGENKRYCQQCGKFHLLPDFDEGKRSCRRKLERHNNRRKRKPVDKGGVAAEQQQVLSQNDNSVIDVEDGKDITCSSDQRAEEEPSLIFEDRHITTQGSVPFTRSINADNFVSVTGSGEAQPDEGMNDTKFERSPSNGDNKSAYSTVCPTGRISFKLYDWNPAEFPRRLRHQIFQWLANMPVELEGYIRPGCTILTVFIAMPEIMWAKLSKDPVAYLDEFILKPGKMLF…
AtSPL13	MDWNKSSGYSGDDSMDGSISGGSSSKADSDKGRNIGNSSSVGDTVISSKWKDSAAKGSRSSSSKRTRGNGVGTNMICVDGCDSDSNCRYHKRHKVCDVHSKTVVTINGHKRCCSRHADGKRSCRKRDGHNRRRRKHIGRANTGGSKSGGSHVTTSVNSWGNSVSVAVAANGSSYGSSYVVGSSAKTGIMISSSNSTRSIAKSSRTASCRMTSCIHDSDCASSSSSSSVHSSAVTVYGSGNASAVSDGSVISGNAVRTHW
AtSPL2	MECNAKPPFQWELENLISFGTSTAEVPRKLKPMEWEIDGFDCTSLYSSSFAYAGSSGSDIAHAFSKSSKSTSISSSSAEVRTHNFTSETGESLPGEFAKGIDTSPSLELSFGSGDPVLGLKLGKRTYFEDFWEVENAKGLGLPVTLASSSVSPVKKSKSIPQRLQTPHCQVEGCNLDLSSAKDYHRKHRICENHSKFPKVVVSGVERRFCQQCSRFHCLSEFDEKKRSCRRRLSDHNARRRKPNPGRTYDGKPQVDFVWNRFALIHPRSEEKFIWPSSKHVPSRVLMPQPAKTEISDTEHNRFGLLDPKTKTARAELFSKEKVTISSHMGASQDLDGALSLLSNSTTWVSSSDQPRRFTLDHHPSSNLQPVAHRSAAQLNSVSGYWQPDPPAVEGPTAL…
FeSPL1	MELGSASSSSSASGGSDSLNGLKFGKKIYFEDVGVGVQDKFGGGSPSLPPTAAGLPPPSPAKKGRSGVGQGGQRPRCQVEGCNVDLSDAKAYYSRHKVCGMHSKFPKVIVAGLEQRFCQQCSRFHQLPEFDQGKRSCRRRLAGHNERRRKLPPGSLMSTRYGNLSSSIFQNHGRTGGFVMDFATNPILTGRDSWPNTMSSEQVVGNQVKIAGKFALSWQGNLQNPPPDLLQGLTTRTSYLGPGVSSEECYSEVSDSSSALSLLSNQPWGSRNHSSSHGENSSLDDNGTPLVQPLVTHSAPNEHFSIFSHSFKGNQVSSTLQEMPPNLGLGQVSQPDNSRYSNDLEMAGQGGGQYRELLQSRGFNSSVQHMNWSL
FeSPL2	METRIGSEAQPYYGLPSTDLRTVRNKSMEWFPNDWIWDGHLFVASRVNPNPSNYQDRQFFPLESGISTTKDSSNGSSSCSEELNQGAEKEKRELEKRRKLILVEDDNLADEGCNLMLKLGGQGYPMIERNMGNGDGTSGKKTKLAGATTKRAVCQVEDCGADLSKAKDYHRRHKVCEMHSKASRVLVGNQMQRFCQQCSRFHALQEFDEGKRSCRRRLAGHNRRRRKSQPDNVNNNNPFNDNQASGHLLMTLLKILSNLHSNRSNQKDDQDMLSHLLHSLASKRSLHGETSISGCPKESQNLPDYLPSLGNSEFLHALLSNDSQGQRPGEQLSTIPANEMLTKDENLQDTNSQKQGVMFPNHGSSAVDAEGKDFSAGRSKLNNFDLNDVYVDSDDGIED…
	YKPAMLSMVAIAAVCVCVALLFKSSFRWEMLEYGSS
FeSPL3	MEMSKAEIKGILMDDDEEEEDEDVGGDNKKKRALTPSGRKISGAEGSIKPSCQIEDCTTDMKDAKNYHRRHKVCEFHAKAPVVPVSGIQQRFCQQCSRFHELSEFDESKKSCRKRLAGHN
	ERRRKSSYDSQEGRS
FeSPL4	NGNRQSRRKKIAKVATLVNEEEDGKDEDVKNKKRALTLTSIRASSAGRSAQPYCQVQDCTGDMTGAKPYHRRHKVCEFHAKAPAILVSGLQQRFCQQCSRFHEVSEFDEAKRSCRGRLAK
	HNERRRKSSNDSL
FeSPL5	METSKTEGKRVAKVATLVKEDEDGEDEDDKNKKKALTLNTISASSAGGSVQPCCQVQDCTVDMAGAKPYHRRHKVCEFHFKAPAVLVAGLQQRFCQQCSRFHEVSEFDEAKRSCRGRLAM
	HNERRRKSLNDSR
FeSPL6	MEARIGCEAQVYYGMGSSSLRVVGQTEWDPSDWKWDGDLFLATPINPNLSNCQSRQFFPLETGITTTGGSSNGSSSCSEELNRRTHKEKNDLDKKRRLIVFENDNLIDEVGSVALQLFNEGNTRMEMGGGSSDRMPGKKTKFTGATSSRAVCQVEDCGADLSKAKDYHRRHKVCEMHSKANRALVGSVMQRFCQQCSRFHDLQEFDEGKRSCRRRLAGHNKRRRKTQPDNDKNNSPVNDNQTSGYLLMSLLKILSDMHSSRLNHKDDQDLLSHLLQSFASHCNLHGERNISGHLQESQNMLRSLTCMENSESVLALLSNGSRGQRQHSMIPTDDMPKKDKPIQSANSQRPDTVFPVLSSSPAYAVVRDNSAGRSKLNNFDLNDVYVDSDDGMENVERLP…
	MVGIAAVCVCMALLFKSSPEVLFLFSPFRWEMLDYGSG
FeSPL7	MENNMNVFSDRSREHNYSCHASDIWDLANSFRHPLLTASSTVQVEARAFHMNHQDNTANDSSLSQSHFHIDPHLTCLKLGKRHHFEDVTAGSSETKKGKPNSTSGGGGDSSAAEPPTLPRCQVEGCQVVLVNAKDYHRRHKVCEMHAKAPKVVVRGIEQRFCQQCSRFHAVSEFDESKRSCRRRLAGHNLRRRKNPQSHSLARRPYQGIKEMVGRYPYSPTNGECALSLLSSKYNSLIPYTDPPSRCTTALHDLIVENRAAILATQLNLHQMKIADPTQLGSVRFLNNQIIPGVDLTLDL
	MQAAPSSEFGLLPMHDKSGEECCSEAWKVPLGY
FeSPL8	MMVPKSEPVVGGFEFNSSNSRIGLNLGGRTYFSSSEDDFVNRLYRRSRVMEHGSVNSPRCQAEGCHADLTHAKHYHRRHKVCEFHSKAATVITAGLTQRFCQQCSRFHLLSEFDNGKRSCRKRLADHNRRRRKSQQPNQEPSNKSLLDSTARNSSSENLTRSPPDSGTHSSLLTVAISPPRISLDFSQRSYQGTTSSSTSPIFSLKRVG
FeSPL9	MSYFSEMEYTKWDWENFVMFGSKASDSPKKVQSADWMVMDDGEISFNLSGGGGNSGGSGSEAGHRSSAKCSISTSTDSLPKDGMKIPSFKFEAFEGSAGDFNKNIESTRNEVSGTSLLETSVGSAEPLIGLKLGKRMYFENSSAGGSVKSASFTVVPTSSTSITKKSKSSAPNGPTPRCQVEGCNMDLSAAKDYHRKHRVCNSHSKCPKVIVGGLERRFCQQCSRFHGVSEFDEKKRSCRRRLSDHNARRRKPQQETIQFNSGRLTSPFYDGRPQMDFFLNNAPIIYSRKATNSACGSTCSSKFTLTEVFPSKPDKAGGLDGQVHMPGIQPPHTMNIHDNVSNGSTSEVLNPGFKGSIFSSHLDAAPEYRCALSLLSSNSWGPCEPESIMLNNPINESG…
FeSPL10	MEKGSASGAQDSLNGLNFGKKVYFEDVGSGVQAKTGGGPSPVVSPGLPPPVPAKKGRGCGVQGGQPPRCQVEGCQVDLSDSKAYYSRHKVCGMHSKSRKVIVAGLEQRFCQQCSRFHQLSEFDQGKRSCRRRLAGHNERRRKPPPGNLLSTRYGNFSSSVFETEGRNGGFVMDFSLYPSAAGRNSWPNMPSSERGLGNQVTVAEKFLPSPWHSNSENPPPPNLLQGSTTSASYLGPRLSSGSFSGVSDSGSALSLLSSQTWGSRNITSCPGLNTLYGANGTSMVQPPVAHDASMVQPPVAHDAPVGNFMSLPWGFKDNQASTSSHEMPPDLGLGQISHPANSQYSDELELAQQGGGQYHELELSTGYTSVEHMHWSL
FeSPL11	METKFLGKRNIFYSPVVSDLKAVGKKNMEWDLNDWKWDGDLCTATPINSVADCRSGQLFPVEPDNRSNNNGALDGGDELMLGNERGKRELEKRRVIDIENGEVNDESGSLNLNLGGQVFPITQGGGHMDKWEVKSGKKSKIAGPLTNGAVCQVEDCRADLSNAKDYHRRHKVCDVHSKATKALVGNVMQRFCQQCSRFHVLQEFDEGKRSCRRRLAGHNKRRRKTHPENAANGASLNDEQGSNYLLISLLRILSNIQSSSDQTKDQDLLPHLLRNLANLAGPINESDTSGLLPVATAEKKESSFLLPWKGSNSTKANASDSAVGKAKPTTFDLNNVYDDSQDHMEDLLDPVAPLCLYTDPHASIATQNSGNSGSTSTRSPSTSSGEAQSRTDRIVFKLF…
	EGCENVLDALTEDPGLVGIVAWKGCSRQYRLNAL
FeSPL12	MLEYEWANPSTIMLSSEGTVQESNQNRQVFDHYSATQNAAETASFINLNPHFTTSATSDHHHPFHHTDTLNNSTQLTYLYDPRVYGTASASSYTAGASMISLEPDRPNGFMMVPKGELVVGGVEFNSSASRIGLDLGGRTYFASSEDDFVNRLYRRSRAVDPGLVNSPKCQAEGCSANLNHAKHYHRRHKVCEFHSKASTVIIAGLTQRFCQQCSRFHTLSEFDNGKRSCRKRLADHNRRRRKSQQSNQELSNKSQLDSAGRNSSSENLTRSPPDSGIHS
FeSPL13	MEFNTKWDWETIITSNSKASESPRKMLSEDCMTVDDGEIDVGSLNLSADGGNSGTYGSNAGHGSSTKSSISASTDSSLKDGLKLPSSEFEAFEGSANFIKKMEMARSEVSGTSPPLEGSVGSAEPWISLKLRKRTYFENNGAGSNVESVITSVVPTSSTTIMKKSKSSGQNVPIPYCQVEGCNIDLSTAKEYHRKHKVCDGHSKCPRVIVRGLERRFCQQCSRFHSLSEFDEKKRSCRKRLSDHNARRRKPQQETIGFNSSMLSSPFSDGRRQMDFLLNDAPLTHPRTTANSTWDSSCTSKFTVTREFPVKSRRAGGIDVELLMPEIKLPNGINMHGDTSNGLLASKDSTSEVYNPGFRGPIFSHMDAAPEYRCALSLLSSNSWASGPESFPPHRPMHE…
FeSPL14	MENNWNLFSNNINASVRGRNDSCHAWEIWDLANTFRHPPPTSSSTVQVEARDFHALMFNHQDNHSSLSQSHFYSDPHLTCLKLGKRHHFEDVTPGTSMTKKGKPYGSTGGGGGASSAAAPLILPRCQVEGCQVVLVNAKDYHRRHKVCETHAKAPKVVVHGIEQRFCQQCSRFHAVSEFDESKRSCRRRLAGHNLRRRKNPQDHSEVARRPYQGIKEMAGRYQYSPTNGECALSLLSSKNNSWIPYKDLPSRRSTALHDLIAENRAAILARQLNLQQMKTADPTQKGSVRVLNNHIIPGSQEYGVDLTLDLMQAAPSSEFGLLSMHDKSGGECCSESWKVHLGY
FeSPL15	MNYFSEMEWNTKWDWENFLMFGSKVSDSPKKVPSADWIIMDDGEISFNLSAGGWNSGGSGSEVGHGSSAKSSISASTDSLPKDGMKSPNFNFEAFEGSAGNFSKKNESTRNEVSGTSPLEISVGSAEPLIGLKLGKRMYFENNSAGSSVKSASFTVVPTSSTSLTKKLKSSTPNGPIPRCQVEGCNIDLSAAKDYHQKHRVCDNHSKCPKVIVGGLERRFCQQCSRFHGVSEFDEKKRSCRRRLSDHNARRRKPQQETIQFNSGRLPSPFYDGRPQMNFFLNNAPLVPSRTATNSTCGSICSSKFGLTKVFPSKPDKAGGLDGQVHMPGIQAPHTFSMHDSVSNGFTSEVLNPGFKGSIFSSRLDAAQEYRCALSLLSSKSWGSREPESIILNNPINES…
FeSPL16	MQSADWMIIDDGEIDVGSFNFLTDGGNSGISGSYAGYGSSTKSSISASTDSSLKDGMKLPGSEFEAFEESANFTKKMEMSRSEVSGTSLPLDGSVGSGEPWISLKLRKRTYFENSSTGSHVESVNTSVVPTSSTTTMKKTKSSGQIVPIPYCQVEGCNIDLSVAKEYHRKHKVCDGHSKSPRVIVGGLEHRFCQQCSRFHSLSKFDEKKRSCRRRLLDHNARRRKPQQETIEFNSSRLSSPFYDGRQQMNFLLNNAPLINPTTTENSTWDSSCPKFTLTRDYPVKSKRAGGIDGELLMPG
	IKGATRHPYAW
FeSPL17	MEEVGAQVASPMFIHQSLAGRFCDAHPMAKKRNLPFQPASFPHQIPLDNWNPMSWDWDSARFVARPSQSDIVQSGSATLAQLKASTHKGVQNNTADPKNPVEDGNDNENLRLKLGADGDGDGRNGVLTSVEEPQPVSRPNKRVRSGSPSGSSYPMCQVDNCKEDLSTAKDYHRRHKVCEVHSKASKALVGKQMQRFCQQCSRFHPLSEFDEGKRSCRRRLAGHNRRRRKTQPDDATSRLLVPENRDKSGNCDLDIVNLLAVLARAQGNTEDRSSKISCVPDKDQLIQLLSKINSLPLPSNLAAKLPVLGGLDGRIPNLVSSGNMNRLNGNASMPSTMDLLAVLSENPAAAPSSDVIEIQSQPSSDGSDSEKNSDCYIQETCPNLLLQLFNSSPEDDSLR…
	CLFFRGAPDIGSVAPFKWENLGYGSY
FeSPL18	MASSSFSGSSKRAKAPSNIIQVAHCSVDGCNADLSLCREYHRRHKVCEIHSKTPKVMIGGRELRFCQQCSRFHSLIEFDEGKRSCRKRLDGHNRRRRKPQPDSVSRTSGLVFPSRPAVSGTRLLSFSTPPILPNAVMSSSWAGLVKPENDTELYNSQQLSNYIEGQNSFPECSASYKRVNQLQFTQEEASIYQQPVFYPNTASAITNSFSSTFSNGLNQVVDSDRALSLLSSTTPVTRDFGLNHVVQPESIPRADSLIHNLHYSSLGQYRFSQEIESKPVVSARDSHGSNASSLHFQDMF
	QNGTEGTSSSGSHPTLSFMWE
FeSPL19	MLDYEWGNPSSIMLSGEETAQDSNQNGKIFDPYATHNFTTEVNTFVNPNEFSTVTPHNHHHPHPFHHPYTDTHLTNFYDPRSYGASSSSYPNPHAPQASMLTLEPTGPTGFMMVPKSEPVAGGFEFNTSNSRIGLNLGGRTYFASSEDDFVNRLYRRSRVMELGSVNSPRCQAEGCHADLTHAKHYHRRHKVCEFHSKAATVIAAGLTQRFCQQCSRFHLLSEFDNGKRSCRKRLADHNRRRRKSQQPNQEPSNKSLLDIAPNSSSENFARSPPDSGTHSSLVTVAISPPRISLDFSQRS
	YQGTTSSSASTIFY
FeSPL20	MEEVGAQVASPIFIHQSLAGRFCDERPMAKKRNQPFQPASFPHQNPLDNWNPMSWDWDSARFIARPLQSDVVRGGNATPVQLKVSSQKALQNNMADSKKPVSIEDKNDNENLRLKLGGEGDGRNGVLTLVEEPQPVSRPNKRVRSGSPGGASYPVCQVDNCKEDLSAAKDYHRRHKVCEVHSKASKALVGKQMQRFCQQCSRFHPLSEFDEGKRSCRRRLAGHNRRRRKTQPDDATSRLLVPESRDKSGNSEVDIVNLLAVLANAQGNTEDGSSKFSSIPDKDQLIQLLDKINSLKPRPENIAAKLPGCLNGSIPNLVSSGNQSRLSGNVSLPPTVDLLSVLSENPAAPSSGVVEIQSQPSSDRSDSEKSKSAFVDQATCLNLPKGPALEFPSVGGERS…
	CAAAAGRYREKFPGSQGLLQRPYIHSMLAIAAVCVCVCLFFRGAPDIGSVAPFKWENLGY
	GPL
FeSPL21	METKFGGKTNLFYGQAVSGLKVVGKKKMEWDLNDWKWDGNLCTATPLNSVADCRGLFHVGQNVQANNGAMDGDEMTLGNEREKRELEKRRRVTDVENEEVNDESESLNLNLGGQVYPVTRGNGDVDKWEGKSGKKSKIAGVLTNGAVCQVEDCRADLSNAKDYHRRHKVCDVHSKATKALVGNVMQRFCQQCSRFHVLQEFDEGKRSCRRRLAGHNKRRRKTHPENVTNGATVNDEQGSNYLLISLLRILSNIQFSSDQTKDQDLLPHLLRNLASLAGSINERDTSGLPPRFQDTKNAGISVATAEKDPPLPVEQCMENSASGVRENRMPINNARDGVVQKESAFLFPRKESNSTIANVSDMVVGRAKPNTFDLNNVYDDSQDHVEYLLDPVAPQNIGN…
FeSPL22	MDSLSFSGSSKRAKAPGNVTQVAQCLVDGCNADLSLCREYHRRHKVCEAHSKTARVTIGGREQRFCQQCSRFHSLIEFDEGKRSCRKRLDGHNRRRRKPQPDTLSRSSGLMSPGQQGTRILSFNSPDIISNPIASSSWARAAKTETNMILYNNQPYLNYIERQNTFPEGSAHSFKGVNQLQFLQSTHQSAQEISICHPLLDPNAASGSNNTCSQNIYSDGLNQVVDSDRALSLLSSAPAVSREFGLDHVVQHDPVLPNAQSVHSLQYIGLGQYSYPREVESXVGFDMDSPHGSKNSTVHF
	QGMFMNEPDGSSTSGSHQTRIFTWE
FeSPL23	MEKGSASGAQDSLNGLNFGKKIYFEDVGSGVQAKTGCGPSPVVAPGLPPPVPSKKGRGGGVQGGQPPRCQVEGCQIDLSDSKAYYSRHKVCGMHSKFRKVIVAGLEQRFCQQCSRFHQLYEFDQGKRSCRRRLAGHNERRRKPPPGSLLSTRYGNFSSSVLETHGRNGGLMMDFSLYPSPAEGNSWPNMLSSERGLGNQVTVTGKFLPPWHSNPENPPSILLQGSTSASYLGPGLSSGSFSGVSDSVSALSLLSNQPWGSRNIPPSPWLNTLYGANGASVVQPSVAHGIPVGNFSSLPWRFKDNQASIGSQEMPPDLGLGQISHPAKSQYSNELETAQQGGGQFHELELSTGYTSSVHMH
	WSL
FeSPL24	MDSSSFSGSSKRAKAPGNVTQIAQCLVDGCDADLSLCREYHRRHKVCEIHSKTAKVTIGGREQRFCQQCSRFHSLVEFDEGKRSCRKRLDGHNRRRRKPQPDTLSRSSGLMFPSQQGARVLSFTSPEIQPNPVPSSSWARVVKTETNMVLYNNQPHLNYIERQNTYPGGSAHSFKGINQFQFLQSTHQSIQENSICQPLLDPNAASGSNNTCSQNIYSDGLSQVVDSDRALSLLSSAPAVSREFGLHHVVQPDPVLSNAQSVHSMQYISLGQYSYPREVESKPLGLDMDSHGSKNSTFNF
	QGIFMNEPDGSSTSGSHQTRTFTWK
FeSPL25	MKKEALELGNSMEDDELMSSATEDDKKKKGGGSGAAKKGSSGGTNSMRCCQAEKCTVDLNDAKTYHRRHRVCEQHAKAAVAIVAGIRQRFCQQCSRFHEVSEFDEAKRSCRRRLAGHNERRRKNSVDSHSTDGGSSRIGNQICGQVDDRGSIQIAVQENASNYKNFHIR
FeSPL26	MLFRVNLVMWASLNWNGCVGDPRAGLRVVGQRSLEWDPTDWKWDGDLFLATPINPNLSNCQSQQFFPLDTGIPTAGDYFNRSSSCSEELNHWTDKEKNDLDKKRRLIVNEDNNLTDGAGSIALQLFKEDNSRTERGGGDCDRTPGKKTKFTGATSSRAVCQVEDCGAQLSKAKDYHRRHKVCEMHSKANKALVGNVMQRFCQQCSRFHTLQEFDEGKRSCRRRLAGHNKRRRKTQPDNVNNNSSMNDNQTSGYLLMSLLKILSNMHSSRPNHTDDQDILSHLLQSFANHGSLHGERTISGPLQESKNMLRSLPCMDNSESVMALLSNGSHSQRQHCMIPTDDMPRKDKPIQLATSHRPGVVLPILSSSPPYAEVRDNSSGRSKLNNFDLNDVYVDSDDG…
	PEVLFLFSPFRWEMLDYGSG
FeSPL27	MKKEALESANSMEDDEFMSSATEDDKKKGGGGSGAAKKGSSCGASSMRCCQAEKCTVDLTDAKTYHRRHRVCEHHAKAAMVIVAGIRQRFCQQCSRFHEVSEFDDAKRSCRRRMVGHNER
	RRKNSVDSHSTEGGSSMAGNQICGQVDDRGRIQIASSSRKCF
FeSPL28	MMKIKKMLEDGENGLEEEEEKGEEGEMEDFKESNLKKKRYLEPPPPRGMSARVGGDGVARPCCVVDECEVDLRGCKKYYQRHKVCEVHSKASEVIVSGVRQRFCQQCSRFHEVSEFDQTKRSCRTRLAGHNERRRQNSSRLVKRAQTSEDSRTKSPGTLMALSEKQSYKITRMSF
FeSPL29	MHCIDNKSLVGRLWPQWSSQTLYSSSQNVLFLAFLPTFFSPHALSFIITTCHLFAVINSTMKIKKMLEDEENGFEEEEEMAEEDEMVENEESILKKKRLDLGGGGGGSRMRARAGGGGGVAQPCCVVDKCEVDLRGCKKYYQRHKVCEVHSKAPEVIVSGVKQRFCQQCSRFHEASEFDQTKRSCRTRLAGHNQRRRKSSSRLVNRAQIIEDSRKTRSGSLMALSEKKRL
FeSPL30	MESLCYAFEGRGLLFSDDIEPQGDMKPLSDFDKNMLVPIREGDGGTEFTEFGLPDMTINSFLDGLAWSSTAEMHDNPTSTNTFNLFPGEIELGSRFSSSSITAKDRTVPQINLKVENLAARREINRTPVSQEKSVVSSPQSQLHAKRSMCSQRPVCQVYGCNKDLSFSKDYHKRHKVCDVHSKTAVVIVNSIEQRFCQQCSRFHMLEEFDEGKRSCRESLAGHNRRRRKLQLDTHLGPSLLGTDLSRSSFLLPENLPGGFFPQRIDEPNNNCSKRIKYEGEANQISELAMPMKFWQSCAKSFRYPSKNCLDSPLPIHELSQFSNSGCAFSLLSHNFLSNSAGIPKAFPLILEENNPANCKMDKKLDELFQESNAMTAKNYCSPEVAGTIDLLELSFHLE…
	TIT
FeSPL31	MLEYEWAKSSTIMLSSEGTVQESNQNHQICYPCSAAETATFLNPNPHFTTTATSHHQHPFHHTETLNSNTQLTNLYDPRVYGSSLASSYPAEASMLGLEPSGPTGYMLMPKSEPVFGGVDFNSNASRIGLNLGGRTYFASSEDDSVNRLYRRFRAVEPGLVNSPRCQAEGCRSNLAHAKHYHRRHKVCEFHSKASTVITAGLTQRFCQQCSRFHTLSEFDNGKRSCRKRLSDHNRRRRKSQQSNQELNNKSQHVNAGHDSSSENRTRSPPESGVHSSSITAAISSPNISLDCFGQRPSFQ
	GATTISSAASTSSLFFTKK
FeSPL32	MQQKSTSPAAAETPSYLPQILEFPSTDNGNVTCDPTSSSLLDWSNFLDFDLDDNLNLAFDPQAIHGPESESGPGVEEEGPKIGLFEFLAGRIPCACPELDAKLEEEASGDLSGKKRVRTVRVPVGATARCQVPECEADISELKGYHRRHRVCLQCANASMVVLDGESKRYCQQCGKFHILSDFDEGKRSCRRKLERHNNRRRRRPNDSKGSTEEESRQVVLVDDVSCNDDKGKDSLCLSSQIAERETLLESEGHVSTISLGLGSQTIQGDSFVSFAASGETHLDGEKEKPKQKYSPSYCENKSSFSSVCPAGRISFKLYDWNPAEFPRQLRHQIFEWLASMPVELEGYIRPGCTILTAFIAMPKVMWLKLLEEPAKWIQELLASPGNNLSGRMHVYLDN…
FeSPL33	MLKEMRDNPLPSFATEPVNNPEMPSTITHNFPDEPTSSFLFDWPDFLDFELDDSINLSFDPTDPQQMIPESGIETGVEQGQSQEAGIPGRVRKRDPRLVCPNFLAGRIPCACPELDEKLEEEDETGGVRSVKKRVRTGRVSSGGALARCQVPECEADISELKGYHKRHKICLRCANASSVVLDGESKRYCQQCGKFHILSDFDEGKRSCRRKLERHNNRRRRKPNDTKCSFEMEPQQVALADNVSGDDDTGKDMMHLSSQMPERESLLESEGHALSAGSVETQNDEDKENQKYTNSTSYRDKKSDLSSLCPTGRISFKLYDWNPAEFPRRLRHQIFEWLAGMPIELEGYIRPGCTILTAFVAMPKFMWVKLLEESAVRIQDLIFSPGNMLSGRGTMLVY…
	AWDRWK
FeSPL34	MQQKSMSPPAETPAYVPQTLEFPSADAGNVTGDPNGSSLFDWSDFLDFDMDDNLNLAFDPPTINGPESESGPDVDPVQPQSQQPSNSTRVRKRDPRLICSNFLAGRVPCACPELDEKLQEEASGDLPGKKRVRPARIPAGATARCQVPECEADISELKGYHRRHRICLRCANASTVVLDGENKRYCQQCGKFHILSDFDEGKRSCRRKLEHHNRRRRRRPNGSKGSIEKESRQVVLVDDISCDDDTGKDSICLSSQIAEPETLLESGHVSTISSGLGSQTIQSDSFLSFAASGETSVDGEKENPKQKYSLSCENKSTFSSVCRAGRISFKLYDWNPAEFPRRLRHQIFEWLYNIDSFIAMPKLMWLKVLEEPAKCIQELLASSENMLSGRMHVYLDNKI…
FeSPL35	MRDNPPPSTATDLVKDLEMPSTIAYDFPDEPISSSLFEWSDFLDFELDDSINLSFEPSDPQQNIPLPDSELETGVEHGQSQETGISGRVRKRDPRLVCPNFLAGRIPCACPELDEKLEAEETGGVLPGKKRVRSGRVSGGGGQARCQVPECKADISELKGYHKRHRICSRCANASSVVLDGECKRYCQQCGKFHILSDFDEGKRSCRRKLERHNNRRRRKPNDTEGSFETKPQQVALADNVRGDDDTGKDMIHLSSQMPEREILMESEGHASTLSSALGSQNNLSNSVLSAAFVETHNDEDKENPKYTNSTSCRDNKSVFSSLCPTGRISFKLYDWNPAVFPRRLRHQVFEWLASMPVELEGYIRPGCTILTAFVAMPKFMWVKLLEESAVRIKDLVVS…
FeSPL36	MQQKSTSPPAVTPPNLPQLLEFPSTDSGNVTGDPSSSSLFDWFDFLDFDLDDNINIAFDPHAVHRPESESGPSIDPVQPQSQQSNNSTRVRKRDPRLVCSNFLAGRVPCACPELDQKLEEEASRDLPGKKRVRTVRIPDGSTARCQVPECEADISELKWYHRRHRICLRCATASAVVLDGESNRYCQKCGKFHILSDFDEDKRSCRRKLEHHNKIRRRRPNDSKGSIEKESQQFLSVCPSTSLFLFPRYVYSILLSSQIVEPETLLESGHVSTINSGQSDSFVSFAASGEIHIDGEKENPKHKYSPSCENKIPFSTACPAGRISFKLYDWNPADFPRRLRHQIFEWLAHMPVELEGYVRPGCTILTAYLAMPKLMWFKVLEEPAKCIQELLASPGNMLS…
	HRCLFDNS
FmSPL24	MEMSKAERKGILMDDDEEEEDEDVGGDNKKKRALTHSGRKISGAEGSIKPSCQIEDCTTDMTDAKNYHRRHKVCEFHAKAPVVLVSGIQQRFCQQCSRFHELSEFDESKRSCRRRLAGHNERRRKSSYDSHEGRS
FmSPL22	METSKAEGKRVAKVATLVKEDEDGEDEDDKNKKRALTLNTVSASSAGGSVQPCCQVQDCTVDMAGAKPYHRRHKVCEFHFKAPAVLVAGLQQRFCQQCSRFHEVSEFDEAKRSCRGRLAMHNERRRKSLNDSR
FmSPL3	MENNWNLFSNNINASVRGRNDSGHAWEIWDPANTFRHPPPTSSSTVQVEARDVHALVFNHQDNHSSLSQSHFYSDPHLTCLNLGKRHHFEDVTPGTSMTKKGKPYGSTGGGGGASSAAAPLILPRCQVEGCQVVLVNAKDYHRRHKVCETHAKAPKVVVHGIEQRFCQQCSRFHAVSEFDESKRSCRRRLAGHNLRRRKNPQDHSEVARRPYQGIKEMAGRYQYSPTNGECALSLLSSKNNSWIPYKDLPSRRSTALHDLIAENRAAILARQLNLQQMKTADPTQKGSVRVLNNHIIPGSQEYGVDLTLDLMQAAPSSEFGLLSMHDKSGGECCSESWKVHLGY
FmSPL19	MENNMNVFSDRSREHNYSCHAWDIWDLANSFRHPPLTASSTVQVEARAFHMNHQDNTANDSSLSLSHFHIDPHLTCLKLGKRHHFEDVTAGSSMTKKGKPNTTSGGGGGSSAAEPPTLPRCQVEGCQVVLVNAKDYHRRHKVCEMHAKAPKVVVRGIEQRFCQQCSRFHAVSEFDESKRSCRRRLAGHNLRRRKNPQSHSLARRPYQGIKEMVGRYPYSPTNGECALSLLSSKYNSLIPYTDPPSRCTTALHDLIVENRAAILATQLNLHQMKIADPTQLGSVGFLNNQIIPGVDLTLDLMQAAPSSEFGLLPMHDKSGEECCSEAWKVPLGY
FmSPL18	MEKGSASGAQDSLNGLNFGKKVYFEDVGSGVQAKTGGGPSPVVSPGLPPPVPAKKGRGCGVQGGQPPRCQVEGCQVDLSDSKAYYSRHKVCGMHSKSRKVIVAGLEQRFCQQCSRFHQLSEFDQGKRSCRRRLAGHNERRRKPPPGNLLSTRYGNFSSSVFETEGRNGGFVMDFSLYPSAAGRNSWPNMPSSERGLGNQVTVAEKFLPSPWHSNSENPPPPNLLQGSTTSASYLGPRLSSGSFSGVSDSGSALSLLSSQTWGSRNITSCPGLNTLYGANGTSMVQPPVAHDAPVGNFMSLPWGFKDNQASTGSHEMPPDLGLGQISHPANSQYSDELELAQQGGGQYHELELSTGYTSVEHMHWSL
FmSPL25	MKKEAVELGNSMDDDELMSSATEDDKKKKGGGSGAAKKGSSGGTNSMRCCQAEKCTVDLNDAKTYHRRHRVCEQHAKAAVAIVAGIRQRFCQQCSRFHEVSEFDEAKRSCRRRLAGHNERRRKNSVDSHSTDGGSSRIGNQICGQVDDRGSIQMAVQENASNYKNFHIR
FmSPL8	MEKGSASGAQDSLNGLNFGKKIYFEDVGSGVQAKTGCGPSPVVAPGLPPPVPSKKGRGGGVQGGQPPRCQVEGCQIDLSDSKAYYSRHKVCGMHSKFRKVIVAGLEQRFCQQCSRFHQLYEFDQGKRSCRRRLAGHNERRRKPPPGSLLSTRYGNFSSSVLETRGRNGGLMMDFSLYPSPAEGNSWPNMLSSERGLGNQVTVTGKFLPPWHSNPENPPSILLQGSTSASYLGPGLSSGSFSGVSDSVSALSLLSNQPWGSRNIPSSPGLNTLYGANGASVVQPSVAHGIPVGNFSSLPWRFKDNQASTGSQEMPPDLGLGQISHPAKSQYSNELETAQQGGGQFHELELSTGYTSSVHMHWSL
FmSPL16	MASSSFSGSSKRAKAPSNIIQVAHCSVDGCNADLSLCREYHRRHKVCEIHSKTPKVMIGGRELRFCQQCSRFHSLIEFDEGKRSCRKRLDGHNRRRRKPQPDSVSRTSGLVFPSRPAVSGTRLLSFSTPPILPNAVMSSSWAGLVKPENDTGLYNSQQLSNYIEGQNSFPECSASYKRVNQLQFTQEEASIYQQPVFYPNTASGITNSGPSTFSNGLNQVVDSDRALSLLSSTTPVTRDFGLNHVVQPESIPCADSLIHNLHYSSLGQYRFSQEIESKPVVSARDSHGSNASSLHFQDMFQNGTEGTSSSGSHPTLSFMWE
FmSPL4	MLEYEWANPSSMMLSSEGTVQESNQNRQVFDHYSATQNAAETASFINLNPHFTNSATSHHHHPFHHTDTLNNSTQLTYLYDPRVYGTSSASSYTAGASMISLEPDRPNGSMMVPKGELVVGGVEFNSSASRIGLDLGGRTYFASSEDDFVNRLYRRSRAADPGPVNSPKCQAEGCGAKLNHGKHYHRRHKVCEFHSKASTVIIAGLTQRFCQQCSRFHTLSEFDNGKRSCRKRLADHNRRRRKSQQSNQELSNKSQLDSAGRHSSSENLTRSPPDSGIHS
FmSPL5	MNYFSEMEWNTKWDWENFLMFGSKVSDSPKKVPSADWIIMDDGEISFNLSGGGWNSGGSGSEVGHGSSAKSSISASTDSLPKDGMKSPNFNFEAFEGSAGNFSKKNESTRNEVSGTSPLEISVGSAEPLIGLKLGKRMYFENNSAGSSVKSASFTVVPTSSTSLTKKLKSSTPNGPIPRCQVEGCNIDLSAAKDYHQKHRVCDNHSKCPKVIVGGLERRFCQQCSRFHGVSEFDEKKRSCRRRLSDHNARRRKPQQETIQFNSGRLPSPFYDGRPQMNFFLNNAPLVPSRTATNSTCGSICSSKFGLTKVFPSKPDKAGGLDGQVHMPGIQAPHTFSMHDSVSNGFTSEVLNPGFKGSIFSSRLDAAQEYRCALSLLSSKSWGSSEPESIILNNPINES…
FmSPL12	MEFNTKWDWETIITSNSKASESPRKMLSEDCMTVDDGEIDVGSLNLSADGGNSGTYGSNAGHGSSTKSSISASTDSSLKDGLKLPSSEFEAFEGSANFIKKMEMARSEVSGTSPPLEGSVGSAEPWISLKLRKRTYFENNGAGSNVESVITSVVPTSSTTIMKKSKSSGQNVPIPYCQVEGCNIDLSTAKEYHRKHKVCDGHSKCPRVIVRGLERRFCQQCSRFHSLSEFDEKKRSCRKRLSDHNARRRKPQQETIGFNSSMLSSPFSDGRRQMDFLLNDAPLTHPRTTANSTWDSSRTSKFTVTREFPVKSRRAGGFDVELLMPEIKLPNGINMHGDTSNGLLASKDSTSEVYNPGFRGPIFSHMDAAPEYRCALSLLSSNSWASGPESFPPHRPMHE…
FmSPL11	MVDYEWGNPSSIMLSGEETAQVSNQNGKIFDPYATHNFTTEVNTFVNPNEFSTVTPHNHHHPHPFHHPYTDTHLTNFYDPRSYGASASSYPNPHAPQASMLTLEPTGPTGFMMVPKSEPVAGGFEFNTSNSRIGLNLGGRTYFASSEDDFVNRLYRRSRVMELGSVNSPRCQAEGCHADLTHAKHYHRRHKVCEFHSKAATVIAAGLTQRFCQQCSRFHLLSEFDNGKRSCRKRLADHNRRRRKSQQPNQEPSNKSLLDIAPNSSSENFARSPPDSGTHSSLVTVAISPPRISLDFSQRSYQGTTSSSASTIFY
FmSPL20	MVDYEWGNPSTIMFSGEETDQDSNQNRQIFDPYATHNFTESNTFVNPNDFATATATVTSHNHHHYHNHHPFHHQNTSTHLTNFYDPRSYGASGSSYSNPHAPQASLLTLEPTGPTGFMMVPKSEPVVGGFEFNSSNSRIGLNLGGRTYFSSSEDDFVNRLYRRSRVMEHGSVNSPRCQAEGCHADLTHAKHYHRRHKVCEFHSKAATVITAGLTQRFCQQCSRFHLLSEFDNGKRSCRKRLADHNRRRRKSQQPNQEPSNKSLLDSAARNSSSENLTRSPPDSGTHSSLLTVAISPPRISLDFSQRSYQGLVLQAPTCSVLLFLVKSLHYLLLSVTLIFSGGNAVT
FmSPL13	MDSSSFSGSSKRAKAPGNVSQIAQCLVDGCDADLSLCREYHRRHKVCEIHSKTAKVTIGGREQRFCQQCSRFHSLIEFDEGKRSCRKRLDGHNRRRRKPQPDTLSRSSGLMFPSQQGARVLSFTSPDIQPNPVPSSSWARVVKTETNMVLYNNQPHLNYIERQNTYPEGSAHSYKGINQFQFLQSTHQSIQENSICQPLLDPNAASGSNNACSQNIYSDGLSQVVDSDRALSLLSSAPAVSREFGLHHVVQPDPVLSNAHSVHSMQYISLGQYSYPREVESKPVGLDMDSHGSKNSTFNFQGIFMNEPDGSSTSGSHQTRTFMWE
FmSPL23	METRIGSEAQPHYGLPSTDLRTVSNKSMEWYPNDWIWDGHLFVASRVNPNPSNYQDRQFFPLESGISTTKDSSNGSSSCSEELNQGAEKEKRELEKRRKLVLVEDDNLADEGCNLMLKLGGQGYPMIERNMGNGDGTSGKKTKLAGATTKRAVCQVEDCGADLSKAKDYHRRHKVCEMHSKASRVLVGNQMQRFCQQCSRFHALQEFDEGKRSCRRRLAGHNRRRRKSQPDNVNNNNPFNDNQASDHLLMTLLKILSNLHSNRSNQKDDQDMLSHLLHSLASKRSLHGETSISGCPKESKNLPDYLPSLGNSEFLHALLSNDSQGQRPGEQLSTIPADEMLTKDENLQDTNSQKQGVMFPNHGSSAVDAEGEDFSAGRSKLNNFDLNDVYVDSDDGIED…
FmSPL2	MSYFSEMEYTKWDWENFVMFGSKASDSPKKVQSADWMVMDDGEISINLSGGGGNSGGSGSEAGHRSSAKCSISTSTDSLPKDGMKIPNFKFEAFEGSAGDFSKNIESTRNEVSGTSLLETSVGSAEPLIGLKLGKRMYFENSSAGGSVKSASFTVVPTSSTSITKKSKSSAPNGPIPRCQVEGCNMDLSVAKDYHRKHRVCNSHSKCPKVIVGGLERRFCQQCSRFHGVSEFDEKKRSCRRRLSDHNARRRKPQQETIQFNSGRLTSPFFDGRPQMDFFLNNAPMIHSRTATNSACGSTCSSKFTLTEVFPSKPDKAGGLDGQVHIPGIQPPHTMSIHDNVSNGSTSEVLNPVSSPIISNWMKILTIEFLRSFKGSIFSSHLDAAPEYRCALSLLSSNS…
FmSPL21	MKIKKMLEDEENGFEEEEEMAEEDEMVENEESILKKKRLDLGGGGGSGMRARAGGGGGVAQPCCVVDKCEVDLRGCKKYYQRHKVCEVHSKAPEVIVSGVKQRFCQQCSRFHEASEFDQTKRSCRMRLAGHNQRRRKSSTRLVNRAQIIEDSRKTRSGSLMALSEKKKL
FmSPL29	MESLCYAFEGRGLLFSDDIEPQGDMKPLSDFDKNMLVPIREGDGGTEFAELGLPDMTINSLLDGLAWSSTAEMHDNPTSTNTFNLFPGEIELGSRFSSSSITAKDRTVPQINLKVENLAARREINRTLVSQEKSVVSSPQSQLPAKRSMCSQRPVCQVYGCNKDLSFSKDYHKRHKVCDVHSKTAVVIVNSIEQRFCQQCSRFHMLEEFDEGKRSCRESLAGHNKRRRKLQLDTHLGPSLLGTDLSRSSFLLPENLPGGFFPQRIDEPNNNCSKRIKYEGEANQISELAMPMKFWQSCAESFRYPSKNCLDSPLPIHELSQFSNSGCAFSLLSHDFLSNSAGIPKAFPLILEENNPANCKMDKKFDELFQESNAMTAKNYCSPEVAGTIDLLELSFHLE…
FmSPL1	MDSLSFSGSSKRAKAPGNVTQVAQCLVDGCNADLSLCREYHRRHKVCEAHSKTARVTIGGREQRFCQQCSRFHSLIEFDEGKRSCRKRLDGHNRRRRKPQPDTLSRSSGLMSPGQQGTRILSFNSPDIISNPIVSSSWARAAKTETNMILYNNQPYLNYIERQNTFPEGSAHSFKGVNQLQFLQSTHQNVQEISICHPILDPNAASGSNNTCSQNIYSDGLNQVVDSDRALSLLSSAPAVSREFGLDHVVQHDPVLPNAQSVHSLQYIGLGQYSYPREVESKPVGFDMDSPHGSKNSTVHFQGMFMNEPDGSSTSGSHQTRIFTWE
FmSPL15	MEEVGAQVASPIFIHQSLAGRFCDERPMAKKRNQPFQPASFPHQNPLDNWNPMSWDWDSARFIARPLQSDVVRGGNATPVQLKVSSQKALQNNMADSKKPVSIEDKNDNENLRLKLGGEGDGRNGVLTLVEEPQPVSRPNKRVRSGSPGGASYPVCQVDNCKEDLSAAKDYHRRHKVCEVHSKASKALVGKQMQRFCQQCSRFHPLSEFDEGKRSCRRRLAGHNRRRRKTQPDDATSRLLVPESRDKSGNSEVDIVNLLAVLANAQGNTEDGSSKFSSIPDKDQLIQLLDKINSLKPRPENIAAKLPGCLNGSIPNLVSSGNQSRLSGNVSLPPTVDLLSVLSENPAAPSSGVVEIQSQPSSDRSDSEKSKSAFVDQATCLNLQKGPALEFPSVGGERS…
FmSPL6	MLEYEWAKPSTIMLSSEGTVQESNQNRQIFYPYSVTQTAAETATFLNPNPHITTAATSHHQHPFHHTEPLNTQLTNLYDPRVYGSSLASSYPAEASMLGLESSGPTGYMLMPKSEPVFGGVDFNSNASRIGLNLGGRTYFASSEDDSVNRLYRRFRAVESGLVNVPRCQAEGCRANLAHAKHYHRRHKVCEFHSKASTVITAGLTQRFCQQCSRFHTLSEFDNGKRSCRKRLSDHNRRRRKSQQSNQELNNKSQHVNAGHDSSSENRTRSPPESGVHSSSITAAISSPNISLDCFRQRPSFRGATTISSTASTSSLSFTKK
FmSPL17	METKFLGKRNIFYSPVVSDLKAVGKKNMEWDLNDWKWDGDLCTATPINSVADCRSGQLFPVEPDNRSNNNGALDGGDELMLGNERGKRELEKRRVIDIENGEVNDESGSLNLNLGGQVFPITQGGGDMDKWEVKSGKKSKIAGPLTNGAVCQVEDCRADLSNAKDYHRRHKVCDVHSKATKALVGNVMQRFCQQCSRFHVLQEFDEGKRSCRRRLAGHNKRRRKTHPENAANGASLNDEQGSNYLLISLLRILSNIQLMAMGRAEPNPLGRARLVPKLAQDEPSGLAR
FmSPL14	MEEVGAQVASPIFIHQSLAGRFCDAHPMAKKRNLPFQPASFPHQIPLDNWNPTSWDWDSARFVARPSQSDIVQSGSATLAQLKASTHKGVQNNTADPKNPVEDGNDNENLRLKLGADGDGDGRNGVLTLVEEPQPVSRPNKRVRSGSPSGSSYPMCQVDNCKEDLSTAKDYHRRHKVCEVHSKASKALVGKQMQRFCQQCSRFHPLLEFDEGKRSCRRRLAGHNRRRRKTQPDDATSRLLVPENRDKSGNCDLDIVNLLAVLARAQGNTEDRSSKISCVPDKDQLIQLLSKINSLPLPSNLAAKLPVLGGLDGRIPNLVSSGNMNRLNGNASMPSTMDLLAVLSENPAAAPSSDVIEIQSQPSSDGSDSEKSKSAFVEQATSLYSQKRPALEFASVGGE…
FmSPL26	MEARIGCEAQVYYGMGSSNLRVVGQTEWDPSDWKWDGDLFLATPINPNLSNCQSRQFFPLETGITTTGGSSNGSSSCSEELNRRTHKEKNDLDKKRRLIVFENDNLIDEVGSVALQLFNEGNTRMEMGGGSSDRMPGKKTKFTGAISSRAVCQVEDCGADLSKAKDYHRRHKVCEMHSKANRALVGSVMQRFCQQCSRFHDLQEFDEGKRSCRRRLAGHNKRRRKTQPDNDKNNSPVNDNQTSGYLLMSLLKILSDMHSSRLNHKDDQDLLSHLLQSFASHCNLHGERNISGHLQESQNMLRSLTCMENSESVLALLSNGSRGQRQHSMNPTDDMPKKDKPIQSANSQRPDTVFPVLSSSPAYAVVRDNSAGRSKLNNFDLNDVYVDSDDGMENVERLP…
FmSPL27	MEARVGCEAQVYNLGSAGLRVVGQRSLEWDPTDWKWDGDLFLATPINPNLSNCQSQQFFPLDTGIPTAGDYFNRSSSCSEELNHWTDKEKNDLDKKRRLIVNEDNNLTDGAGSIALQLFKEDNSRTERGGGDCDRTPGKKTKFTGATSSRAVCQVEDCGAQLSKAKDYHRRHKVCEMHSKANKALVGNVMQRFCQQCSRFHTLQEFDEGKRSCRRRLAGHNKRRRKTQPDNVNNNSSMNDNQTSGYLLMSLLKILSNMHSSRPNHTDDQDILSHLLQSFANHGSLHGERTISGPLQESKNMLRSLPCMDNSESVMALLSNGSHGQRQHCMIPTDDMPRKDKPIQLATSHRPGVVLPILSSSPPYAEVRDNSSGGSKLNNFDLNDVYVDSDDGMEAVERL…
FmSPL10	METKFGGKTNLFYGQAVSGLKVVGKKKMEWDLNDWKWDGNLCTATPLNSVADCRGLFHVGQNVQANNGAMDGDEMTLGNEREKRELEKRRRVTDVENEEVNDESESLNLNLGGQVYPVTRGNGDVDKWEGKSGKKSKIAGVLTNGAVCQVEDCRADLSNAKDYHRRHKVCDVHSKATKALVGNVMQRFCQQCSRFHVLQEFDEGKRSCRRRLAGHNKRRRKTHPENVTNGATVNDEQGNFLQCQDLGYLITSQHLLFMNFSQLRPNEGSGSAPSSSEKPCQSCWDPPLPVEQCMENSASGVRENRMPINNARDGVVQKESAFLFPRKESNSTIANVSDTVVGRAKPNTFDLNNVYDDSQDHVEYLLDPVAPQNIGNMSSGGHLCLYTDPHTSIATQNSG…
FmSPL28	MRDNPLPSFATEPVNNPEMPSTITHNFPDEPTSSFLFDWPDFLDFELDDSINLSFDPTDPQQMIPESGIETGVEQGQSQEAGIPGRVRKRDPRLVCPNFLAGRIPCACPELDEKLEEEDETGGVRSGKKRVRTGRVSSGGALARCQVPECEADISELKGYHKRHKICLRCANASSVLLDGESKRYCQQCGKFHILSDFDEGKRSCRRKLERHNNRRRRKPNDTKGSFEMEPQQIALADNVSGDDDTGKAFYNIEVADHPYKYLDVTDMMHLSSQMPERESLLESEGHALSAVSYWSNLLQLYDWNPAEFPRRLRHQIFEWLAGMPIELEGYIRPGCTILTAFVAMPKFMWVKAVRIQDLIFSPGNMLSGRGTMLVYLNDMIFRVTKGVYSQEYYFMFYV…
FmSPL30	MQQKSMSPAAETPAYVPQTLEFPSTDAGNVTGDPNGSSLFDWSDFLDFDMDDNLNLAFDPPAINGPESESGPDVDPVQPQSQQPSNSTRVRKRDPRLICSNFLAGRVPCACPELDEKLQEEASGDLPGKKRVRPARIPAGATARCQVPECEADISELKGYHRRHRICLRCANASTVVLDGENKRYCQQCGKFHILSDFDEGKRSCRRKLEHHNRRRRRRPNGSKGSIEKESRQVVLVDDISCDDDTGKDSICLSSQIAEPETLLESGHVSTISSGLGSQTIQSDGFLSFAASGETSVDGEKENPKQKYSPSCENKSTFSSVCRAGRISFKLYDWNPAEFPRRLRHQIFEWLAGMPVELEGYIRPGCTILTAFIAMPKLMWLKVLEEPAKCIQELLASPG…
FmSPL7	MRDNPPPSTATDLVKDLEMPSTIAYDFPDEPISSSLFEWSDFLDFELDDSINLSFEPSDPQQNIPLPDSELETGVEHGQSQETGISGRVRKRDPRLVCPNFLAGRIPCACPELDEKLEAEETGGVLPGKKRVRSGRVSGGGGPARCQVPECKADISELKGYHKRHRICSRCANASSVVLDGECKRYCQQCGKFHILSDFDEGKRSCRRKLERHNNRRRRKPNDAKGSFETKPQQVALADNVRGDDDTGKVFYNIEVADHPCKYVDVTDMIHLSSQMPEREILMESEGHASTLSSALGSQNNLSNSVLSAAFVETHNDEDKENPKYTNSTSCRDNKSVFSSLCPTGRISFKLYDWNPAVFPRRLRHQVFEWLASMPVELEGYIRPGCTILTAFVAMPKFM…
FmSPL31	MEDFMESNLKKKRLNLGGGGSGMSARVGGDGVALPCCVVDECEVDLRGCKKYYQRHKVCEVHSKASEVIVSGVRQRFCQQCSRPDDIQIAREAEKVGNSRESRDAEIEMNLIFDASRR
FmSPL32	MEDFMESNLKKKRLNLGGGGSGMSARVGGDGVALLCCVVDECEVDLRGCKKYYQRHKVCEVHSKASEVIVSGVRQRFCQQCSRFG
FmSPL33	MEDFMESNLKKKRLNLGGGGSGMSARVGGDGVALPCCVVDECEVDLRGCKKYYQRHKVCEVHSKASEVIVSGVRQRFCQQCSSYCVSQDQEQIVFLVLRFVVKILIQYFRPNDIQIAREAEKVGNSRESRDAEIEINLIFDASRR
FmSPL34	MHMTWVSCQTKGEEDEMENFMKSNLKKKMLNLGGGGSGMSARVGGDGVALPCCVVDECEVDLRGCKKYYQRHKVCEVHSKASEVIVSGVRQRFCQQCSSYCVSQDQEQIVFLVLRFVVKILIQYFRPDDIQIAREAEKVGNSRESRDAEI
	EMNLIFDASQR
FmSPL35	MEDFMESNLKKKRLNLGGGGSGMSARVGGDGVALPYCVVDECEVDLRGCKKYYQRHKVCEVHSKASEVIVSGVRRRFCQQCSSYCVSQDQEQIVFLVFRFVVKILIQYFRPDDIQIAREAEKVGNSRESRDAEIEMNLIFDASRR
FmSPL36	MEWNSKSTRGFDCNGVDPTEIALRVIETDKGVDIAASLCNGFESGSSSRNPFVTSGSLPVSNKLDENFIWMEKISGSSGESFNSLELGKQKVYGLTSSIPVSCNVTKRSRASYQKMQNPCCQVEGCNLDLTLAKDYHRRHRICETHSKSPKVIVAERTSPNVLFNVLPISGSNRRGENICNSMLTQASDSLYRPSKTGGIDKRLCFPEDEIPSAVYNLKVESERLLFLQSTNPRVLDQYLPSASSLLSIDNPWSLNRDESISMEGLMQGNASVDNPIRLHNWSFVQAAAGEGPSVSPVHWTNLHNSGSSLLQEFDLFKTPYDSGCFHSNDQRNI
FmSPL9	MFHCVVSCDRGTQLTWFHQLPEFDQGKRSCRRRLAGHNERRRKLPPGSLMSTRYGNLSSSIFQNHGRTGGFVMDFATNPILTGRDSWPNTMSSEQVVGNQVKIAGKFALSWQGNLQNPPPDLLQRLTTRTSYLGPGVSSEECYSEVSDSSSALSLLSNQPWGSRNHSSSHGENSSLDDNGTPLVQPLVTHSAPNEHFSIFSHSFKGNQVSSTLQEMPPNLGLGQISQPDNSRYSNDLEMAGQGGGQYRELLQSRGFNSSVQHMNWSL
