# Supplementary material for: Genome-wide analysis and molecular dissection of the SPL gene family in Fraxinus mandshurica
Source: BMC Plant Biol. 2022 Sep 21;22:451. doi: 10.1186/s12870-022-03838-9 (PMC9490987; doi:10.1186/s12870-022-03838-9)
Supplement: Supplementary file 6 — Additional file 6. [file 12870_2022_3838_MOESM6_ESM.xlsx]

## Sheet: FmSPL
Table S4 Sequence information of identified FmSPL genes.
name	gene ID	tlen	query name	accession	qlen	E-value	description
FmSPL1	sql_GLEAN_10046078	326	SBP	PF03110.15	75	1.6e-29	[mRNA]
FmSPL2	sql_GLEAN_10046066	481	SBP	PF03110.15	75	1.2e-29	[mRNA]
FmSPL3	sql_GLEAN_10029557	344	SBP	PF03110.15	75	4.9e-32	[mRNA]
FmSPL4	sql_GLEAN_10017066	280	SBP	PF03110.15	75	3.4e-30	[mRNA]
FmSPL5	sql_GLEAN_10040141	463	SBP	PF03110.15	75	6.5e-30	[mRNA]
FmSPL6	sql_GLEAN_10011556	321	SBP	PF03110.15	75	2.2e-29	[mRNA]
FmSPL7	sql_GLEAN_10025879	839	SBP	PF03110.15	75	8.4e-26	[mRNA]
FmSPL8	sql_GLEAN_10026253	363	SBP	PF03110.15	75	1.6e-30	[mRNA]
FmSPL9	sql_GLEAN_10015186	267	SBP	PF03110.15	75	4.5e-08	[mRNA]
FmSPL10	sql_GLEAN_10026015	1015	SBP	PF03110.15	75	3.3e-28	[mRNA]
FmSPL11	sql_GLEAN_10029558	314	SBP	PF03110.15	75	7.3e-30	[mRNA]
FmSPL12	sql_GLEAN_10022156	464	SBP	PF03110.15	75	6.8e-30	[mRNA]
FmSPL13	sql_GLEAN_10040134	325	SBP	PF03110.15	75	7.8e-30	[mRNA]
FmSPL14	sql_GLEAN_10020676	1085	SBP	PF03110.15	75	5.6e-29	[mRNA]
FmSPL15	sql_GLEAN_10028205	1083	SBP	PF03110.15	75	1.7e-29	[mRNA]
FmSPL16	sql_GLEAN_10022170	321	SBP	PF03110.15	75	2.4e-30	[mRNA]
FmSPL17	sql_GLEAN_10034934	288	SBP	PF03110.15	75	3.5e-29	[mRNA]
FmSPL18	sql_GLEAN_10034655	366	SBP	PF03110.15	75	2.7e-31	[mRNA]
FmSPL19	sql_GLEAN_10031964	333	SBP	PF03110.15	75	7.3e-32	[mRNA]
FmSPL20	sql_GLEAN_10031963	346	SBP	PF03110.15	75	7.5e-30	[mRNA]
FmSPL21	sql_GLEAN_10065360	169	SBP	PF03110.15	75	1.3e-29	[mRNA]
FmSPL22	sql_GLEAN_10060128	133	SBP	PF03110.15	75	3e-32	[mRNA]
FmSPL23	sql_GLEAN_10055995	918	SBP	PF03110.15	75	9.1e-30	[mRNA]
FmSPL24	sql_GLEAN_10051772	135	SBP	PF03110.15	75	3.8e-33	[mRNA]
FmSPL25	sql_GLEAN_10050823	169	SBP	PF03110.15	75	1.2e-30	[mRNA]
FmSPL26	sql_GLEAN_10048175	998	SBP	PF03110.15	75	7.1e-29	[mRNA]
FmSPL27	sql_GLEAN_10041887	997	SBP	PF03110.15	75	8.7e-29	[mRNA]
FmSPL28	sql_GLEAN_10035056	412	SBP	PF03110.15	75	3.9e-27	[mRNA]
FmSPL29	sql_GLEAN_10041597	423	SBP	PF03110.15	75	1.3e-29	[mRNA]
FmSPL30	sql_GLEAN_10028769	788	SBP	PF03110.15	75	1.4e-26	[mRNA]
FmSPL31	sql_GLEAN_10023254	118	SBP	PF03110.15	75	1.9e-17	[mRNA]
FmSPL32	sql_GLEAN_10005207	85	SBP	PF03110.15	75	5.2e-17	[mRNA]
FmSPL33	sql_GLEAN_10050552	145	SBP	PF03110.15	75	6.9e-15	[mRNA]
FmSPL34	sql_GLEAN_10028774	161	SBP	PF03110.15	75	1.3e-14	[mRNA]
FmSPL35	sql_GLEAN_10011535	145	SBP	PF03110.15	75	2.4e-14	[mRNA]
FmSPL36	sql_GLEAN_10043544	334	SBP	PF03110.15	75	2.3e-10	[mRNA]

## Sheet: FeSPL
Table S6 Sequence information of identified FeSPL genes.
name	gene ID	tlen	query name	accession	qlen	E-value	description
FeSPL1	FRAEX38873_v2_000040250.1	119	SBP	PF03110.15	75	6e-28	[mRNA]
FeSPL2	FRAEX38873_v2_000140240.1	121	SBP	PF03110.15	75	2e-28	[mRNA]
FeSPL3	FRAEX38873_v2_000152440.1	122	SBP	PF03110.15	75	5e-29	[mRNA]
FeSPL4	FRAEX38873_v2_000340680.1	123	SBP	PF03110.15	75	4e-29	[mRNA]
FeSPL5	FRAEX38873_v2_000203270.1	119	SBP	PF03110.15	75	6e-28	[mRNA]
FeSPL6	FRAEX38873_v2_000296370.1	122	SBP	PF03110.15	75	9e-29	[mRNA]
FeSPL7	FRAEX38873_v2_000246740.1	123	SBP	PF03110.15	75	3e-29	[mRNA]
FeSPL8	FRAEX38873_v2_000246730.1	119	SBP	PF03110.15	75	6e-28	[mRNA]
FeSPL9	FRAEX38873_v2_000075150.1	122	SBP	PF03110.15	75	9e-29	[mRNA]
FeSPL10	FRAEX38873_v2_000163230.1	115	SBP	PF03110.15	75	1e-26	[mRNA]
FeSPL11	FRAEX38873_v2_000163560.1	119	SBP	PF03110.15	75	7e-28	[mRNA]
FeSPL12	FRAEX38873_v2_000107290.1	120	SBP	PF03110.15	75	3e-28	[mRNA]
FeSPL13	FRAEX38873_v2_000274830.1	118	SBP	PF03110.15	75	1e-27	[mRNA]
FeSPL14	FRAEX38873_v2_000074300.1	124	SBP	PF03110.15	75	2e-29	[mRNA]
FeSPL15	FRAEX38873_v2_000061340.1	121	SBP	PF03110.15	75	2e-28	[mRNA]
FeSPL16	FRAEX38873_v2_000144190.1	117	SBP	PF03110.15	75	3e-27	[mRNA]
FeSPL17	FRAEX38873_v2_000087760.1	120	SBP	PF03110.15	75	2e-28	[mRNA]
FeSPL18	FRAEX38873_v2_000041230.1	117	SBP	PF03110.15	75	3e-27	[mRNA]
FeSPL19	FRAEX38873_v2_000074310.1	119	SBP	PF03110.15	75	6e-28	[mRNA]
FeSPL20	FRAEX38873_v2_000009520.1	121	SBP	PF03110.15	75	1e-28	[mRNA]
FeSPL21	FRAEX38873_v2_000267000.1	119	SBP	PF03110.15	75	7e-28	[mRNA]
FeSPL22	FRAEX38873_v2_000343240.1	114	SBP	PF03110.15	75	2e-26	[mRNA]
FeSPL23	FRAEX38873_v2_000329680.1	113	SBP	PF03110.15	75	4e-26	[mRNA]
FeSPL24	FRAEX38873_v2_000061270.1	113	SBP	PF03110.15	75	4e-26	[mRNA]
FeSPL25	FRAEX38873_v2_000022900.1	121	SBP	PF03110.15	75	1e-28	[mRNA]
FeSPL26	FRAEX38873_v2_000325950.1	120	SBP	PF03110.15	75	3e-28	[mRNA]
FeSPL27	FRAEX38873_v2_000040090.1	119	SBP	PF03110.15	75	6e-28	[mRNA]
FeSPL28	FRAEX38873_v2_000098680.1	110	SBP	PF03110.15	75	3e-25	[mRNA]
FeSPL29	FRAEX38873_v2_000103570.1	113	SBP	PF03110.15	75	3e-26	[mRNA]
FeSPL30	FRAEX38873_v2_000361110.1	116	SBP	PF03110.15	75	4e-27	[mRNA]
FeSPL31	FRAEX38873_v2_000270190.1	115	SBP	PF03110.15	75	6e-27	[mRNA]
FeSPL32	FRAEX38873_v2_000166850.1	107	SBP	PF03110.15	75	2e-24	[mRNA]
FeSPL33	FRAEX38873_v2_000277290.1	102	SBP	PF03110.15	75	9e-23	[mRNA]
FeSPL34	FRAEX38873_v2_000189950.1	104	SBP	PF03110.15	75	2e-23	[mRNA]
FeSPL35	FRAEX38873_v2_000016220.1	102	SBP	PF03110.15	75	6e-23	[mRNA]
FeSPL36	FRAEX38873_v2_000177490.1	96	SBP	PF03110.15	75	9e-21	[mRNA]
